# Supplementary material for: A new species of Coccus (Hemiptera, Coccoidea, Coccidae) from China
Source: Zookeys. 2012 Nov 22;(244):59–65. doi: 10.3897/zookeys.244.4045 (PMC3520103; doi:10.3897/zookeys.244.4045)
Supplement: XML Treatment for Coccus [file zookeys.244.4045-treatment1.xml]

<!DOCTYPE tp:taxon-treatment
  PUBLIC "-//TaxonX//DTD Taxonomic Treatment Publishing DTD v0 20100105//EN" "tax-treatment-NSO.dtd">
<tp:taxon-treatment xmlns:tp="http://www.plazi.org/taxpub"><tp:treatment-meta><mixed-citation publication-type="journal"><person-group><name><surname>Wang</surname><given-names>Fang</given-names></name><name><surname>Feng</surname><given-names>Ji-Nian</given-names></name></person-group><article-title>A new species of 
                    <italic>Coccus</italic> (Hemiptera, Coccoidea, Coccidae) from China
                </article-title><source>Zookeys</source><day>22</day><month>11</month><year>2012</year><volume>2012</volume><issue>244</issue><fpage>59</fpage><lpage>65</lpage><pub-id pub-id-type="doi">10.3897/zookeys.244.4045</pub-id></mixed-citation></tp:treatment-meta><tp:nomenclature><label>Genus</label><tp:taxon-name>
                        <tp:taxon-name-part taxon-name-part-type="genus">Coccus</tp:taxon-name-part>
                    <object-id xmlns:xlink="http://www.w3.org/1999/xlink" xlink:type="simple">http://species-id.net/wiki/Coccus</object-id>
								</tp:taxon-name><tp:taxon-authority>Linnaeus, 1758</tp:taxon-authority><tp:nomenclature-citation-list><tp:nomenclature-citation><tp:taxon-name>Coccus</tp:taxon-name><comment> Linnaeus, 1758: 455–457. Type species: <italic><tp:taxon-name>Coccus hesperidum</tp:taxon-name></italic> Linnaeus, 1758.</comment></tp:nomenclature-citation></tp:nomenclature-citation-list></tp:nomenclature><tp:treatment-sec sec-type="Generic diagnosis"><title>Generic diagnosis.</title><p><bold>Adult female.</bold> Body oval, elongate or pyriform; usually flat, moderately convex, or nearly hemispherical. <bold>Dorsum.</bold> Derm membranous; gradually i<!--PageBreak-->ncreasing in thickness during ageing. Dorsal setae setose, spinose, clavate or cylindrical. Dorsal tubular ducts and dorsal submarginal tubercles present or absent. Preopercular pores present or absent, varying in number and shape. Anal plates together quadrate. Anal ring with 6 or 8 setae. <bold>M</bold><bold>argin.</bold> Marginal setae simple to branched; stigmatic clefts deep or shallow, each with 2–8 stigmatic spines. <bold>Venter.</bold> Antennae 2–8 segmented. Legs well developed or reduced; with or without a tibio-tarsal articulatory sclerosis. Spiracular disc-pores with 5 loculi. Pregenital disc-pores mainly with 10 loculi, present around anal opening, or extending anteriorly, even as far as head. Ventral tubular ducts present or absent; when present located medially, or forming a sparse or dense submarginal band.</p></tp:treatment-sec><tp:treatment-sec sec-type="Key to adult female Coccus known from China"><title>Key to adult female <italic><tp:taxon-name>Coccus</tp:taxon-name></italic> known from China</title><table-wrap content-type="key" position="anchor" orientation="portrait"><table><tbody><tr><td rowspan="1" colspan="1">1</td><td rowspan="1" colspan="1">Body elongate, tapering at both anterior and posterior ends; antennae 6 segmented; with a dense submarginal band of ventral tubular ducts</td><td rowspan="1" colspan="1"><italic><tp:taxon-name>Ceroplastes takanoi</tp:taxon-name></italic> Takahashi</td></tr><tr><td rowspan="1" colspan="1">–</td><td rowspan="1" colspan="1">Characters not in the above combination</td><td rowspan="1" colspan="1">2</td></tr><tr><td rowspan="1" colspan="1">2</td><td rowspan="1" colspan="1">Dorsal submarginal tubercles present</td><td rowspan="1" colspan="1">3</td></tr><tr><td rowspan="1" colspan="1">–</td><td rowspan="1" colspan="1">Dorsal submarginal tubercles absent</td><td rowspan="1" colspan="1">9</td></tr><tr><td rowspan="1" colspan="1">3</td><td rowspan="1" colspan="1">Antennae 2 segmented; interantennal setae absent</td><td rowspan="1" colspan="1"><italic><tp:taxon-name>Ceroplastes cambodiensis</tp:taxon-name></italic> Takahashi</td></tr><tr><td rowspan="1" colspan="1">–</td><td rowspan="1" colspan="1">Antennae 6–8 segmented; interantennal setae present</td><td rowspan="1" colspan="1">4</td></tr><tr><td rowspan="1" colspan="1">4</td><td rowspan="1" colspan="1">With only 1 pair of pregenital setae</td><td rowspan="1" colspan="1"><italic><tp:taxon-name>Ceroplastes capparidis</tp:taxon-name></italic> (Green)</td></tr><tr><td rowspan="1" colspan="1">–</td><td rowspan="1" colspan="1">With 3 pairs of pregenital setae</td><td rowspan="1" colspan="1">5</td></tr><tr><td rowspan="1" colspan="1">5</td><td rowspan="1" colspan="1">Ano-genital fold with 4 pairs of setae along anterior margin</td><td rowspan="1" colspan="1"><italic><tp:taxon-name>Ceroplastes longulus</tp:taxon-name></italic> (Douglas)</td></tr><tr><td rowspan="1" colspan="1">–</td><td rowspan="1" colspan="1">Ano-genital fold with 2 pairs of setae along anterior margin</td><td rowspan="1" colspan="1">6</td></tr><tr><td rowspan="1" colspan="1">6</td><td rowspan="1" colspan="1">Dorsal tubular ducts present; the outer ductules of dorsal tubular ducts very wider than those on venter</td><td rowspan="1" colspan="1"><italic><tp:taxon-name>Ceroplastes moestus</tp:taxon-name></italic> De Lotto</td></tr><tr><td rowspan="1" colspan="1">–</td><td rowspan="1" colspan="1">Dorsal tubular ducts present or absent; if present, the outer ductules of dorsal tubular ducts narrower than those on venter</td><td rowspan="1" colspan="1">7</td></tr><tr><td rowspan="1" colspan="1">7</td><td rowspan="1" colspan="1">Marginal setae mostly fine and not branched</td><td rowspan="1" colspan="1"><italic><tp:taxon-name>Ceroplastes hesperidum</tp:taxon-name></italic> L.</td></tr><tr><td rowspan="1" colspan="1">–</td><td rowspan="1" colspan="1">Marginal setae mostly branched</td><td rowspan="1" colspan="1">8</td></tr><tr><td rowspan="1" colspan="1">8</td><td rowspan="1" colspan="1">Body elongate oval; ventral tubular ducts present medially between the middle and hind legs</td><td rowspan="1" colspan="1"><italic><tp:taxon-name>Ceroplastes viridis</tp:taxon-name></italic> (Green)</td></tr><tr><td rowspan="1" colspan="1">–</td><td rowspan="1" colspan="1">Body broadly oval; ventral tubular ducts sparsely scattered over venter, and not restricted to the median area</td><td rowspan="1" colspan="1"><italic><tp:taxon-name>Ceroplastes discrepans</tp:taxon-name></italic> (Green)</td></tr><tr><td rowspan="1" colspan="1">9</td><td rowspan="1" colspan="1">Dorsal setae spinose</td><td rowspan="1" colspan="1"><italic><tp:taxon-name>Ceroplastes pseudomagnoliarum</tp:taxon-name></italic> (Kuwana)</td></tr><tr><td rowspan="1" colspan="1">–</td><td rowspan="1" colspan="1">Dorsal setae setose</td><td rowspan="1" colspan="1">10</td></tr><tr><td rowspan="1" colspan="1">10</td><td rowspan="1" colspan="1">With 3 pairs of pregenital setae; without a submarginal band of ventral tubular ducts</td><td rowspan="1" colspan="1"><italic><tp:taxon-name>Ceroplastes formicarii</tp:taxon-name></italic> (Green)</td></tr><tr><td rowspan="1" colspan="1">–</td><td rowspan="1" colspan="1">With 2 pairs of pregenital setae; with a sparse submarginal band of ventral tubular ducts</td><td rowspan="1" colspan="1"><italic><tp:taxon-name>Ceroplastes multisetus</tp:taxon-name></italic> sp. n.</td></tr><!--PageBreak--></tbody></table></table-wrap></tp:treatment-sec></tp:taxon-treatment>
